# Supplementary material for: Persistence of Resident and Transplanted Genotypes of the Undomesticated Yeast Saccharomyces paradoxus in Forest Soil
Source: mSphere. 2018 Jun 20;3(3):e00211-18. doi: 10.1128/mSphere.00211-18 (PMC6010622; doi:10.1128/mSphere.00211-18)
Supplement: TABLE S1 [file sph003182569st1.xlsx]

## Sheet: Sheet1
Table S1. Summary of resident yeast species on the sites for outdoor transplantation.
Oak tree	Transplanted strain	Colony isolate	Species name from ITS sequence
Oak 6	Sce5003	A*	Wickerhamomyces anomalus
		B	Wickerhamomyces anomalus
	Sce5006	A	Torulaspora delbrueckii
		B	Torulaspora delbrueckii
	Sce5010	A	Torulaspora delbrueckii
		B	Zygosaccharomyces bailii
Oak 7	Sce5003	A	Kluyveromyces lactis
		B	Kluyveromyces lactis
	Sce5006	A	Kluyveromyces lactis
		B	Kluyveromyces lactis
	Sce5010	A	Kluyveromyces lactis
		B	Kluyveromyces lactis
Oak 8	Sce5003	A	Torulaspora delbrueckii
		B	Torulaspora delbrueckii
	Sce5006	A	Hanseniaspora vineae
		B	Hanseniaspora vineae
		C	Kluyveromyces lactis
		D	Kluyveromyces lactis
	Sce5010	A	Saccharomyces paradoxus
		B	Saccharomyces paradoxus
	*Letters represent independent single-colony isolates
