# Supplementary material for: Persistence of Resident and Transplanted Genotypes of the Undomesticated Yeast Saccharomyces paradoxus in Forest Soil
Source: mSphere. 2018 Jun 20;3(3):e00211-18. doi: 10.1128/mSphere.00211-18 (PMC6010622; doi:10.1128/mSphere.00211-18)
Supplement: TABLE S2 [file sph003182569st2.xlsx]

## Sheet: Sheet1
Table S2. Source data (CFUs / g soil) for Figures 1-4.
	Source data (CFU/g soil) for Figure 1																Weather record
	week 1	week 2	week 3	week 4	week 5	week 6	week 7	week 8	week 9	week 10	spring 2017	fall 2017	spring 2018				Max Temp	Min Temp	Mean Temp	Precip (mm)
Oak6-1(Sce5010)	3500000	1.37872e+06	62025.3	48000	164138	250000	628125	305556	234375	377083	86623.4	39139.8	955			Preweek 1	19.6667	9	14.3667	1
Oak6-2(Sce5010)	3.83929e+06	1.03137e+06	575472	23333.3	531282	367857	500000	165714	315625	1.97037e+06	762857	197260	133333			Preweek 2	18.975	12.4375	15.725	28.4
Oak6-3(Sce5010)	135750000	185294	67123.3	17857.1	118043	24898	62222.2	56136.4	33157.9	74359	36500	13289.5	7879			Preweek 3	18.325	9.3	13.8375	4.6
Oak7-1(Sce5006)	4.63043e+06	1680000	162500	69230.8	202424	411364	603846	872000	448148	1.39167e+06	113411	0	5081			Preweek 4	19.8	9.8	14.8333	1.6
Oak7-2(Sce5006)	4.86207e+06	518421	291892	218182	529600	851163	453571	586957	650000	655319	244118	8055.56	145			Preweek 5	15.4143	6.98571	11.2429	15.4
Oak7-3(Sce5006)	1.42286e+08	212000	15277.8	2941.18	11875	104750	72750	16071.4	10937.5	9090.91	5945.95	0	5179			Preweek 6	11.94	4	7.99	38.6
Oak8-1(Sce5003)	1.44444e+06	2.08511e+06	200990	120833	252683	1218750	761538	202857	120588	245000	160800	13333.3	0			Preweek 7	13.9833	3.76667	9.38333	2
Oak8-2(Sce5003)	3.66667e+06	70833.3	71428.6	29411.8	165556	50000	102941	66666.7	68571.4	67857.1	39285.7	2127.66	1124			Preweek 8	12.9	0.871429	6.92857	0.4
Oak8-3(Sce5003)	1.29217e+08	4.04651e+06	104211	14000	53000	70882.4	9512.2	9333.33	5531.91	61224.5	10666.7	1509.43	9415			Preweek 9	8.31667	-0.616667	3.83333	5.4
																Preweek 10	7.62222	2.61111	5.12222	19.8
	Source data (CFU/g soi) for Figure 2
	2.5 cm	5.0 cm	7.5 cm	12.5	17.5	22.5	27.5
Oak6-3(Sce5010)	9500	235769	66363.6	41739.1	38125	36176.5	3695.65
Oak6-3(Sce5010)	19090.9	14444.4	4000	1578.95	0	0	454.545
Oak7-2(Sce5006)	182667	178393	283061	72069	5714.29	441.176	681.818
Oak7-2(Sce5006)	55000	57894.7	29285.7	6935.48	20882.4	5217.39	1428.57
Oak8-1(Sce5003)	144688	136786	248909	32456.1	17608.7	1800	645.161
Oak8-1(Sce5003)	101094	257215	131238	11200	0	467.29	161.29
	Source data (CFU/g soil) for Figure 3
	Initial	week 1	2	3	4	5	6	7	9	11	13	15	17	19	21	25	29	33	41
Sce 5003 A	6.07143e+07	625000	285714	530435	273684	1.53684e+06	662500	1.08571e+06	636364	481250	328000	381250	573333	493478	266667	230556	314815	144000	256.41
Sce 5006 A	3.18182e+07	2.63158e+06	1.88889e+06	1.46111e+06	626087	2.28889e+06	1.69333e+06	2.01053e+06	1.12857e+06	1100000	750000	568182	614286	848276	604000	1.01176e+06	892000	388889	42571.4
Sce 5010 A	3.15789e+07	6.15385e+06	681818	1000000	316000	766667	586957	885714	560000	563636	1666.67	300000	232000	269697	206250	111765	73684.2	44444.4	217.391
Sce 5003 B	2.77778e+07	1.05263e+06	130435	309091	220833	831818	514286	706667	525000	536364	233333	126316	370588	228571	147368	95652.2	97058.8	40000	0
Sce 5006 B	4.44444e+07	2.10526e+06	1.38889e+06	1.65357e+06	1.16957e+06	1.30556e+06	1.44286e+06	1.33333e+06	840000	786667	368182	369565	380000	317241	211765	237500	255556	81818.2	17575.8
Sce 5010 B	4.7619e+07	1.41176e+07	1.91304e+06	1.45185e+06	500000	1.22759e+06	912500	1.13529e+06	486364	1.03333e+06	361905	436111	416667	248148	380952	182353	75000	72727.3	625
Sce 5003 C	3.04348e+07	3044782	368421	1350000	800000	1.25263e+06	868421	935714	615385	656250	384615	575000	486957	374468	333333	205000	238889	33333.3	0
Sce 5006 C	40000000	5.33333e+06	2.42105e+06	2050000	872727	789474	757143	1.08235e+06	944444	1.02353e+06	428000	306452	447368	593939	352941	500000	252632	196552	33421.1
Sce 5010 C	2.6087e+07	5000000	647059	1.46786e+06	700000	1.45294e+06	1.07857e+06	1.60526e+06	82352.9	738889	394444	359259	429630	250000	443750	304000	230769	86956.5	1600
	Source data (CFU/g soil) for Figure 4
	Initial	week 1	2	3	4	5	6	18
Oak 9 S. paradoxus	8372549	4011765	43478	17857	49315	137143	16200	905
Oak 10 S. paradoxus	7214286	3294118	5781818	2391304	1776744	25000	30909	2955
Oak 11 S. paradoxus	8512821	1740331	206897	558140	19355	25000	1667	0
Oak 9 S. cerevisiae	3184397	6087591	500000	1282051	382759	160000	28205	1129
Oak 10 S. cerevisiae	2032258	1035714	565217	348485	40299	48276	3415	0
Oak 11 S. cerevisiae	3924051	2700855	6283019	3473684	382979	295455	43846	244
Oak 9 Mix of Sc and Sp	6491228	1496599	3771930	3540541	429167	136842	15143	617
Oak 10 Mix of Sc and Sp	6365385	1116022	2931373	297619	31111	12500	17222	0
Oak 911Mix of Sc and Sp	6763285	5973585	4726316	2411765	666667	261404	56170	147
Oak 9 Ratio Sc to Sp in mix	0.494949	0.375	0.616541	0.378947	0.609375	0.444444	0.358974	1.5
Oak 10 Ratio Sc to Sp in mix	0.253788	0.463768	0.616216	0.0869565	0.75	0.2	0.722222	0
Oak 11 Ratio Sc to Sp in mix	0.713586	0.47119	0.44373	0.435	0.357143	0.354545	0.300493	0
Average ratio	0.487441	0.436653	0.558829	0.300301	0.572173	0.332997	0.460563	0.75
